# Supplementary material for: Features of Chromosome Introgression from Gossypium barbadense L. into G. hirsutum L. during the Development of Alien Substitution Lines
Source: Plants (Basel). 2022 Feb 18;11(4):542. doi: 10.3390/plants11040542 (PMC8877206; doi:10.3390/plants11040542)
Supplement: Supplementary file 1 [file plants-11-00542-s001.zip]

Archive with 1 entries (1 files):
- plants-1546867-supplementary.pdf
